# Supplementary material for: Novel Squaramides and Squaramates Containing a Five-Membered Heterocyclic Ring: Synthesis, Structure, and Cytotoxicity
Source: Int J Mol Sci. 2026 Jul 6;27(13):6047. doi: 10.3390/ijms27136047 (PMC13361079; doi:10.3390/ijms27136047)
Supplement: Supplementary file 1 [file ijms-27-06047-s001.zip]

Archive with 1 entries (1 files):
- ijms-4400675-supplementary.pdf
